# Supplementary material for: Machine Learning Approximations to Predict Epigenetic Age Acceleration in Stroke Patients
Source: Int J Mol Sci. 2023 Feb 1;24(3):2759. doi: 10.3390/ijms24032759 (PMC9917369; doi:10.3390/ijms24032759)
Supplement: Supplementary file 1 [file ijms-24-02759-s001.zip]

Archive with 1 entries (1 files):
- ijms-2148790-supplementary.pdf
